# Supplementary material for: Microbial education plays a crucial role in harnessing the beneficial properties of microbiota for infectious disease protection in Crassostrea gigas
Source: Sci Rep. 2024 Nov 6;14:26914. doi: 10.1038/s41598-024-76096-4 (PMC11541537; doi:10.1038/s41598-024-76096-4)
Supplement: Supplementary file 2 — Supplementary Material 2 [file 41598_2024_76096_MOESM2_ESM.xlsx]

## Sheet: Temp_pH_food
jour	Heated seawater	CO Ph	CO O2	CO SAL	CO Conduct	CO Turbidité	Isochrysis / Number of cell per µL	Skeletonema / Number of cell per µL
Units		/	ppm	g/L	µS/cm	NTU	Isochrysis	Skeletonema
2021-04-26	26	8.13	8.84	31.7	49.4	49.4	0	0
2021-04-27	26	8.185	7.755	31.6	49.4	49.4	25	0
2021-04-28	26	8.14	7.6	31.4	48.9	48.9	25	0
2021-04-29	26	8.265	8.3275	32.125	49.675	49.7	37.5	0
2021-04-30	26	0	0	0	0	0	30	0
2021-05-01	26	0	0	0	0	0	40	0
2021-05-02	26	0	0	0	0	0	40	0
2021-05-03	26	8.2975	97.125	32.4	50.275	50.3	50	15
2021-05-04	26	8.26	97	32.2	49.8	49.8	50	15
2021-05-05	26	8.2625	96	32.025	49.825	49.8	60	18
2021-05-06	26	8.25	96	32.3	50.1	50.1	60	18
2021-05-07	26	0	0	0	0	0	70	21
2021-05-08	26	0	0	0	0	0	70	21
2021-05-09	26	0	0	0	0	0	80	24
2021-05-10	26	8.14	98	31.9	49.1	49.1	80	24
2021-05-11	26	8.12	97	31.8	49.3	49.3	100	30
2021-05-12	26	8.16	97	32.5	49.7	49.7	100	30
2021-05-13	26	0	0	0	0	0	110	33
2021-05-14	26	0	0	0	0	0	57.2	17.16
2021-05-15	26	0	0	0	0	0	62.4	18.72
2021-05-16	26	0	0	0	0	0	62.4	18.72
2021-05-17	26	8.2	96	32	49.1	49.1	64	19.2
